# Supplementary material for: Antigen specificity, not tissue compartment, determines clonal sharing among respiratory tract CD8 + resident memory T cells
Source: Immunol Cell Biol. 2026 Mar 2;104(4):358–67. doi: 10.1111/imcb.70098 (PMC13071122; doi:10.1111/imcb.70098)
Supplement: Supplementary file 2 — Supplementary Table 1. [file IMCB-104-358-s001.xlsx]

## Sheet: NP table
TRBV	TRBJ	CDR3β	TRAV	TRAJ	CDR3α	M1 lung DN	M1 lung Trm	M1 spleen CM	M1 spleen EM	M2 lung DN	M2 lung Trm	M2 spleen CM	M2 spleen EM	M3 nose Trm	M4 nose Trm	M5 nose Trm	M6 lung DN	M6 lung Trm	M6 nose DN	M6 nose Trm	M6 spleen EM	M6 spleen CM	M7 lung DN	M7 lung Trm	M7 nose DN	M7 nose Trm	M7 spleen EM	M7 spleen CM	Grand Total
ND	ND	ND	TRAV1	TRAJ27	CAVR#NTNTGKLTF					2			1																3
ND	ND	ND	TRAV10	TRAJ49	CAAR#TGYQNFYF												2	4	2	1		3							12
ND	ND	ND	TRAV16/DV11	TRAJ53	CAMREGRGGGSNYKLTF		1																						1
ND	ND	ND	TRAV7-2	TRAJ4	CAAGLSGXXNKLTF			1																					1
ND	ND	ND	TRAV7-4	TRAJ26	CAAMMDYAQGLTF	1			2	3	1		4																11
ND	ND	ND	TRAV7-6	TRAJ15	CAVSMNQGGRALIF	1					1																		2
TRBV1	TRBJ1-6	CTCSADRRNSYNSPLYF	TRAV7-5	TRAJ15	CAAYQGGRALIF																			1					1
TRBV1	TRBJ2-3	CTCSADWGGAETLYF	TRAV13-4/DV7	TRAJ56	CAIRMATGGNNKLTF			1																					1
TRBV1	TRBJ2-3	XTXSADVGQGAETLYF	TRAV1	TRAJ18	XXAEGGSALGRLHF			1																					1
TRBV12-1	TRBJ2-7	CASSLDIYEQYF	TRAV13-3	TRAJ43	XXXXXMXSXXX#F																							1	1
TRBV12-1	TRBJ1-4	CASSLGISNERLFF	TRAV3-3	TRAJ15	CAVRKRQGGRALIF																			1					1
TRBV12-1	TRBJ2-7	CASSPGPSSYEQYF	TRAV3-3	TRAJ12	CAVRSGGYKVVF	1	3	1	2								1					2							10
TRBV12-1	TRBJ2-7	CASSRWDWGFYEQYF	TRAV6-7/DV9	TRAJ43	CALSGNNNNAPRF																	1							1
TRBV12-2	TRBJ1-6	CASSLDRRNSYNSPLYF	TRAV5-4	TRAJ38	CAAGYNVGXNSKXIW										2														2
TRBV12-2	TRBJ1-6	CASSLDRRNSYNSPLYF	TRAV6-4	TRAJ30	CXLXXXXT#YKVIF									1															1
TRBV12-2	TRBJ2-7	CASSLFGGDEQYF	TRAV13-4/DV7	TRAJ45	CAMGYXX#ADRLTF		1																						1
TRBV12-2	TRBJ2-2	CASSLRGGNTGQLYF	TRAV6-4	TRAJ22	CALQSGSWQLIF	1																							1
TRBV12-2	TRBJ2-5	CASSP*QGXQDTQYF	TRAV10	TRAJ49	CAARHGLPEX#YF																	1							1
TRBV12-2	TRBJ1-6	CASSPDRRNSYNSPLYF	TRAV7-5	TRAJ31	CAGRNSNNRIFF												2		1			2							5
TRBV12-2	TRBJ2-1	CASXXXGG#EQFF	TRAV16/DV11	TRAJ13	CAMRANSGTYQRF																							1	1
TRBV13-1	TRBJ2-2	ASSGGANTGQLYF	TRAV7-4	TRAJ6	CAVSVL#GNYKPTF															1									1
TRBV13-1	TRBJ2-2	CASKGGANTGQLYF	TRAV16/DV11	TRAJ47	CAMREGRGYANKMIF			1																					1
TRBV13-1	TRBJ2-2	CASKGGGNTGQLYF	TRAV6-1	TRAJ28	CVLGDLPGTGSNRLTF																				1	1	6	1	9
TRBV13-1	TRBJ2-2	CASKGGSNTGQLYF	TRAV14-2	TRAJ32	CAASA#YGSSGNKLIF																			1		1		2	4
TRBV13-1	TRBJ2-2	CASKGGSNTGQLYF	TRAV5-4	TRAJ48	CAAAGNEKITF		1																						1
TRBV13-1	TRBJ1-1	CASRDSANTEVFF	TRAV3-3	TRAJ49	CAVSE#NTGYQNFYF																1			5					6
TRBV13-1	TRBJ2-2	CASRGGANTGQLYF	TRAV16/DV11	TRAJ49	CAMREGLGTGYQNFYF	1		1	2																				4
TRBV13-1	TRBJ2-2	CASRGGGNTGQLCF	TRAV6-6	TRAJ40	CALG#NTGNYKYVF																							1	1
TRBV13-1	TRBJ2-2	CASRGGGNTGQLYF	ND	ND	ND																		3	1	3	1	3		11
TRBV13-1	TRBJ2-2	CASRGGGNTGQLYF	TRAV10	TRAJ48	ND												1												1
TRBV13-1	TRBJ2-2	CASRGGGNTGQLYF	TRAV14-3/DV8	TRAJ52	CAASPNTGANTGKLTF																							1	1
TRBV13-1	TRBJ2-2	CASRGGGNTGQLYF	TRAV16/DV11	TRAJ27	CAMREANTGKLTF																		3						3
TRBV13-1	TRBJ2-2	CASRGGGNTGQLYF	TRAV16/DV11	TRAJ33	CAMREGGSNYQLIW																		2	5		2	2		11
TRBV13-1	TRBJ2-2	CASRGGGNTGQLYF	TRAV16/DV11	TRAJ33	CAMREGRGNYQLIW		1		1																				2
TRBV13-1	TRBJ2-2	CASRGGGNTGQLYF	TRAV6-1	TRAJ28	CVLGDLPGTGSNRLTF																					1			1
TRBV13-1	TRBJ2-2	CASRGGGNTGQLYF	TRAV6-6	TRAJ40	CALG#NTGNYKYVF																		4	2	2	1	6	1	16
TRBV13-1	TRBJ2-2	CASRGGSNTGQLYF	ND	ND	ND		1		1																				2
TRBV13-1	TRBJ2-2	CASRGGSNTGQLYF	TRAV16/DV11	TRAJ42	CAMREAGGSNAKLTF	4			3																				7
TRBV13-1	TRBJ2-2	CASRGGSNTGQLYF	TRAV16/DV11	TRAJ42	CAMRGSGGSNAKLTF	3		1																					4
TRBV13-1	TRBJ2-2	CASRGGSNTGQLYF	TRAV6-7/DV9	TRAJ42	CAL#GGSNAKLTF	3	2																						5
TRBV13-1	TRBJ1-4	CASSDAGARGRLFF	TRAV6-6	TRAJ27	CALGGDTNTGKLTF				1		1		3																5
TRBV13-1	TRBJ1-1	CASSDAVRTEVFF	TRAV4-3	TRAJ49	CAAEGRGGGXXKGYF										2														2
TRBV13-1	TRBJ1-1	CASSDNKNTEVFF	TRAV7-5	TRAJ16	CAVRXXXXGXKLXF																			1					1
TRBV13-1	TRBJ2-2	CASSGGANTGQLYF	ND	ND	ND																				1	1		2	4
TRBV13-1	TRBJ2-2	CASSGGANTGQLYF	TRAV10	TRAJ31	CAASRNSNNRIFF																							1	1
TRBV13-1	TRBJ2-2	CASSGGANTGQLYF	TRAV12-2	TRAJ31	CALI#SNNRIFF																					1		1	2
TRBV13-1	TRBJ2-2	CASSGGANTGQLYF	TRAV13-3	TRAJ23	CAMEPNYNQGKLIF																1								1
TRBV13-1	TRBJ2-2	CASSGGANTGQLYF	TRAV16/DV11	TRAJ13	CAMRANSGTYQRF																		1			1			2
TRBV13-1	TRBJ2-2	CASSGGANTGQLYF	TRAV16/DV11	TRAJ13	CAMREGGGTYQRF																			1					1
TRBV13-1	TRBJ2-2	CASSGGANTGQLYF	TRAV16/DV11	TRAJ42	CAMRGSGGSNAKLTF									1															1
TRBV13-1	TRBJ2-2	CASSGGANTGQLYF	TRAV16/DV11	TRAJ42	CAMRSSGGSNAKLTF											4													4
TRBV13-1	TRBJ2-2	CASSGGANTGQLYF	TRAV3-3	TRAJ42	XAVSPKFWR##NAKLTF										1														1
TRBV13-1	TRBJ2-2	CASSGGANTGQLYF	TRAV6-6	TRAJ22	CAXGDP#GSWQLIF																	1							1
TRBV13-1	TRBJ2-2	CASSGGANTGQLYF	TRAV7-4	TRAJ6	CAVSVLGKLQT#TF																					8	1	1	10
TRBV13-1	TRBJ2-2	CASSGGAPTGQLYF	TRAV12-2	TRAJ7	YYPDYSNNRLTL											1													1
TRBV13-1	TRBJ2-2	CASSGGAPTGQLYF	TRAV6-7/DV9	TRAJ7	PDYSNNRLTL											5													5
TRBV13-1	TRBJ2-2	CASSGGARTGQLYF	ND	ND	ND																		2		1		2	3	8
TRBV13-1	TRBJ2-2	CASSGGARTGQLYF	TRAV13-4/DV7	TRAJ43	CAMGITTMXH#F																		3			1	2		6
TRBV13-1	TRBJ2-2	CASSGGARTGQLYF	TRAV16/DV11	TRAJ31	CAMRDRNSNNRIFF																		1	2			1		4
TRBV13-1	TRBJ2-2	CASSGGARTGQLYF	TRAV6-4	TRAJ48	XXXVXGXEKINX																							1	1
TRBV13-1	TRBJ1-1	CASSGGGNTGQLYF	TRAV16/DV11	TRAJ13	CAMREGDSGTYQRF			1																					1
TRBV13-1	TRBJ2-2	CASSGGGNTGQLYF	TRAV16/DV11	TRAJ13	CAMREGGGTYQRF																				2	1	1	1	5
TRBV13-1	TRBJ2-2	CASSGGGRTGQLYF	ND	ND	ND					1																			1
TRBV13-1	TRBJ2-2	CASSGGSNTGQLYF	ND	ND	ND					1	2		2															3	8
TRBV13-1	TRBJ2-2	CASSGGSNTGQLYF	TRAV11	TRAJ27	CVVGACTNTGKLTF																		1						1
TRBV13-1	TRBJ2-2	CASSGGSNTGQLYF	TRAV16/DV11	TRAJ13	CAMRAGSGTYQRF									1	3														4
TRBV13-1	TRBJ2-2	CASSGGSNTGQLYF	TRAV16/DV11	TRAJ42	CAMRGSGGSNAKLTF					3	6		1																10
TRBV13-1	TRBJ2-2	CASSGGSNTGQLYF	TRAV3-3	TRAJ2	CAVSHTGGLSGKLTF															1			2	7		7	6		23
TRBV13-1	TRBJ2-2	CASSGGSNTGQLYF	TRAV6-5	TRAJ40	XXXGXXREXXNXX#																							1	1
TRBV13-1	TRBJ2-2	CASSGGSNTGQLYF	TRAV6-6	TRAJ27	CALGGDTNTGKLTF							1	1																2
TRBV13-1	TRBJ2-2	CASSGGSNTGQLYF	TRAV6-6	TRAJ30	CAL#TNAYKVIF																				1		2		3
TRBV13-1	TRBJ2-2	CASSGGSNTGQLYF	TRAV6-7/DV9	TRAJ37	CALSDR#GNTGKLIF																							1	1
TRBV13-1	TRBJ2-5	CASSVGGRDTQYF	TRAV6-6	TRAJ27	CALGANTNTGKLTF				1		1																		2
TRBV13-1	TRBJ1-1	CASSXAWNTEVFF	TRAV3-3	TRAJ7	CAVRVYSNNRLTL																			2					2
TRBV13-1	TRBJ1-3	CASXDGTGTGNTLYF	TRAV3-1	TRAJ12	CAVSATGGYKVVF																							1	1
TRBV13-2	TRBJ1-2	CASGDADRSNSDYTF	TRAV3-3	TRAJ4	CAVRPKGSFNKLTF												12	10	18	9	17			1					67
TRBV13-2	TRBJ2-5	CASGLGG#QDTQYF	TRAV6-7/DV9	TRAJ37	CVXDKQAIPEX#IF						1																		1
TRBV13-2	TRBJ2-7	CASGRGGQ#SYEQYF	TRAV6-5	TRAJ12	CVLSDXXEXIKXS#																2	1							3
TRBV13-3	TRBJ1-4	CASRDRGNERLFF	TRAV6-7/DV9	TRAJ12	CALGDGTGGYKVVF																							1	1
TRBV13-3	TRBJ2-7	CASRNWESSYEQYF	ND	ND	ND															1									1
TRBV13-3	TRBJ2-7	CASS*LGG#YEQYF	TRAV16/DV11	TRAJ47	CAMRDYANKMIF																		7				1	1	9
TRBV13-3	TRBJ2-7	CASSETGGAEQYF	TRAV3-3	TRAJ32	CADGSSGNKLIF																					3		1	4
TRBV13-3	TRBJ1-4	XAXRDINEXXFF	TRAV6-3	TRAJ21	CAIDGSNYNVLYF			1																					1
TRBV15	TRBJ2-4	CASRDSSSQNTLYF	TRAV10	TRAJ4	CAASPTG##FNKLTF									1															1
TRBV15	TRBJ2-5	CASRDWGDTQYF	ND	ND	ND			1																					1
TRBV16	TRBJ2-7	CASSLARYEQYF	TRAV6-5	TRAJ45	CALSDREEGADRLTF																			1					1
TRBV17	TRBJ2-7	CASRPGQGSYEQYF	TRAV3-3	TRAJ26	ND							1																	1
TRBV17	TRBJ2-5	CASSAGTGQDTQYF	TRAV12-2	TRAJ12	CALRGAGGYKVVF																	1							1
TRBV17	TRBJ2-1	CASSRDRWGNYAEQFF	TRAV7-6	TRAJ15	CAVSMNQGGRALIF	2			1	3	3	1	1																11
TRBV17	TRBJ2-4	CASSRRGAQNTLYF	ND	ND	ND			1																					1
TRBV17	TRBJ2-1	ND	TRAV5-4	TRAJ34	CAARPNTNKVVF											1													1
TRBV17	TRBJ2-1	ND	TRAV6-6	TRAJ27	CAXGXNXNXGXXTF	1																							1
TRBV17	TRBJ2-1	ND	TRAV7-2	TRAJ16	CAATSSGQKLVF	1																							1
TRBV19	TRBJ2-4	CASRDFSQNTLYF	TRAV10	TRAJ31	CAAXGGNNRIFF										3														3
TRBV19	TRBJ1-2	CASRDSSNSDYTF	TRAV4-3	TRAJ49	CAGXGGGXXXGYF										1														1
TRBV19	TRBJ2-4	CASRDWGQNTLYF	TRAV10	TRAJ31	CAASDSNNRIFF																			1				2	3
TRBV19	TRBJ2-4	CASRGWSQNTLYF	TRAV10	TRAJ31	CAASDSNNRIFF												2	5			1	1							9
TRBV19	TRBJ2-4	CASSIGGWNTLYF	TRAV13-2	TRAJ32	CAIAPYGSSGNKXIF																	1							1
TRBV19	TRBJ2-3	CASSILGGGAETLYF	TRAV12-2	TRAJ32	CALSVRGSSGNKLIF												1		1	8	2	1							13
TRBV19	TRBJ2-3	CASSIVGGGAETLYF	TRAV16/DV11	TRAJ13	CAMREKGNSGTYQRF												1		2	1									4
TRBV19	TRBJ2-3	CASSIVGGGAETLYF	TRAV7-4	TRAJ48	CAASEP#YGNEKITF												2			1									3
TRBV2	TRBJ1-6	CASSPDRRPSYNSPLYF	TRAV7-5	TRAJ15	CAVSMTYXGGXXXXF									10															10
TRBV2	TRBJ1-4	CASSQDIFKISNERLFF	TRAV6-5	TRAJ12	CALSD#TGGYKVVF													1				1							2
TRBV2	TRBJ1-6	CASSQDKRNSYNSPLYF	TRAV7-6	TRAJ21	CAVSPNYNVLYF											1													1
TRBV2	TRBJ1-6	CASSQDRRNSYNSPLYF	ND	ND	ND							1	1																2
TRBV2	TRBJ1-6	CASSQDRRNSYNSPLYF	TRAV7-3	TRAJ15	CAVSYQGGRALIF																			2					2
TRBV2	TRBJ1-6	CASSQDRRNSYNSPLYF	TRAV7-3	TRAJ21	CADMSNYNVLYF		1	2	2																				5
TRBV2	TRBJ1-6	CASSQDRRNSYNSPLYF	TRAV7-3	TRAJ23	CAVMNYNQGKLIF						1																		1
TRBV2	TRBJ1-6	CASSQDRRNSYNSPLYF	TRAV7-3	TRAJ26	CAVLNNYAQGLTF																1	4							5
TRBV2	TRBJ1-6	CASSQDRRNSYNSPLYF	TRAV7-4	TRAJ26	CAAMMDYAQGLTF					1	2																		3
TRBV2	TRBJ1-6	CASSQDRRSSYNSPLYF	TRAV6-7/DV9	TRAJ12	CAXGDEDWR#YKVVF											3													3
TRBV2	TRBJ1-6	CASSQDRRSSYNSPLYF	TRAV7-3	TRAJ12	LRVMRTGXYKVVF											3													3
TRBV2	TRBJ1-6	CASSQDRRSSYNSPLYF	TRAV7-3	TRAJ23	CAVMNYNQGKLIF											2													2
TRBV2	TRBJ2-7	CGARDGGGEQYF	TRAV3-3	TRAJ49	CAVSEHGLPE#FYF	1				2			1																4
TRBV20	TRBJ1-3	CGGG#SGNTLYF	TRAV14-1	TRAJ34	CAAXXNKVVF										3														3
TRBV20	TRBJ2-7	CGGRDGGGEQYF	TRAV13-2	TRAJ43	CAGRNNNNAPRF										1	11													12
TRBV20	TRBJ2-7	CGVREVG#EQYF	TRAV10	TRAJ49	CAAR#TGYQNFYF												6	4	2	5	6	5							28
TRBV20	TRBJ2-5	CGXRGQG#QDTQYF	TRAV7-4	TRAJ45	CAXXEYXGXRX##TF										3														3
TRBV26	TRBJ1-4	CASSLSTRGSNERLFF	TRAV6-7/DV9	TRAJ12	CALGDXGGYKVVF									2															2
TRBV3	TRBJ2-2	CASSLERGNTGQLYF	TRAV12-2	TRAJ4	CALSDRSGSFNKLTF												1					2							3
TRBV3	TRBJ2-4	CASSLVPGEGSQNTLYF	ND	ND	ND									6															6
TRBV3	TRBJ2-1	CASSRDWGGNYAEQFF	TRAV7-6	TRAJ15	CAVFGGGRALIF			1																					1
TRBV3	TRBJ1-3	ND	TRAV12-3	TRAJ4	CALSDRGTGNYKYVF			1																					1
TRBV3	TRBJ1-7	ND	TRAV16/DV11	TRAJ33	CAMREGRSNYQLIW			1																					1
TRBV30	TRBJ1-5	CSS*YGDRGTGX##F	ND	ND	ND																	1							1
TRBV31	TRBJ1-4	CAWSLGQGA#ERLFF	ND	ND	ND																							1	1
TRBV4	TRBJ2-4	CASKDWGQNTLYF	TRAV14-2	TRAJ53	CAASA#SGGSNYKLTF												2	1	2	5									10
TRBV4	TRBJ2-4	CASKEXGQNXLYF	TRAV3-1	TRAJ57	ND															1									1
TRBV4	TRBJ2-4	CASKXXGQHXXXF	TRAV10	TRAJ15	ND														1										1
TRBV4	TRBJ2-4	CASRPWGDHTLYF	TRAV16/DV11	TRAJ47	CAMRDYANKMIF																		4	2	1	4	3	2	16
TRBV4	TRBJ2-4	CASRPWGDHTLYF	TRAV6-4	TRAJ48	CAXVXGXXKIIF																					1			1
TRBV4	TRBJ2-4	CASSAWGGKNTLYF	TRAV10	TRAJ15	XXXXLXGRQS##IF									1															1
TRBV4	TRBJ1-6	CASSLGTGGMNNSPLYF	TRAV12-2	TRAJ31	CAXKQ*QNXL#											4													4
TRBV4	TRBJ2-4	ND	TRAV3-3	TRAJ4	CAVRPKGSFNKLTF															1									1
TRBV5	TRBJ2-7	CASSQDLGGIYEQYF	ND	ND	ND																2	2							4
TRBV5	TRBJ2-7	CASSQDLGGIYEQYF	TRAV5-4	TRAJ48	CAAAGNEKITF		4		3																				7
TRBV5	TRBJ2-7	CASSQDLGGIYEQYF	TRAV6-6	TRAJ27	CALGGDTNTGKLTF						1																		1
TRBV5	TRBJ2-7	CASSQDLGGLYEQYF	ND	ND	ND													1	2			2							5
TRBV5	TRBJ2-7	CASSQDLGGLYEQYF	TRAV10	TRAJ49	CAAR#TGYQNFYF												4	5	3	1	5	7							25
TRBV5	TRBJ2-7	CASSQDLGGLYEQYF	TRAV16/DV11	TRAJ53	CAMREGRGGGSNYKLTF												1	7											8
TRBV5	TRBJ2-7	CASSQDLGGRYEQYF	ND	ND	ND		2																						2
TRBV5	TRBJ2-7	CASSQDLGGRYEQYF	TRAV16/DV11	TRAJ53	CAMREGKGGGGNYKLTF										2														2
TRBV5	TRBJ2-7	CASSQDLGGRYEQYF	TRAV7-4	TRAJ45	CAAREY#EGADRLTF										2														2
TRBV5	TRBJ1-1	CASSQDRRGRGTEVFF	TRAV6-4	TRAJ48	CALVYGNEKITF																		3	1		3	3	2	12
TRBV5	TRBJ2-1	CASSQDRWGNYAEQFF	TRAV7-6	TRAJ15	CAVSMNQGGRALIF	3																							3
TRBV5	TRBJ2-7	CASSQERQYEQYF	TRAV14-1	TRAJ17	CAASEG#AGNKLTF																						1		1
					Grand Total	23	17	16	19	16	20	4	15	23	23	35	38	38	34	36	38	39	36	37	12	38	40	34	631
					Unproductive/ND (both)		1	9	5		1	1	3	1	1	2	2	1	2	1	1	1	3	1				4

## Sheet: PA table
TRBV	TRBJ	CDR3β	TRAV	TRAJ	CDR3α	M1 lung DN	M1 lung Trm	M1 spleen CM	M1 spleen EM	M2 lung DN	M2 lung Trm	M2 spleen CM	M2 spleen EM	M3 lung DN	M3 lung Trm	M3 nose DN	M3 nose Trm	M4 lung DN	M4 lung Trm	M4 nose DN	M4 nose Trm	M5 nose DN	M5 nose Trm	M6 lung DN	M6 lung Trm	M6 spleen CM	M6 spleen EM	M7 lung DN	M7 lung Trm	M7 spleen CM	M7 spleen EM	Grand Total
TRBV2	ND	ND	ND	ND	ND																				1							1
ND	ND	ND	TRAV10	TRAJ33	CAASIS#DSNYQLIW									1																		1
ND	ND	ND	TRAV12-2	TRAJ22	CALSSGSWQLIF				1																							1
ND	ND	ND	TRAV12-2	TRAJ3	CALSYTNAYKVIF																				1							1
TRBV3	ND	ND	TRAV12-3	TRAJ22	CALSESSGSWQLIF																									1		1
ND	ND	ND	TRAV12-3	TRAJ34	ND							1																				1
ND	ND	ND	TRAV13-1	TRAJ23	CAL#MNYNQGKLIF																			1								1
ND	ND	ND	TRAV13-4/DV7	TRAJ34	CAMGTXGTNKVVF															1												1
ND	ND	ND	TRAV14-2	TRAJ22	CAASAASGSWQLIF																								1			1
TRBV19	ND	ND	TRAV14-3/DV8	TRAJ53	CAAR#SGGSNYKLTF																			1								1
ND	ND	ND	TRAV16	TRAJ34	CAFSSNTNKVVF										1																	1
TRBV13-2	ND	ND	TRAV6-2	TRAJ15	CVLGARGGRALIF																									1		1
ND	ND	ND	TRAV6-4	TRAJ34	CALVPSNTNKVVF																					1						1
ND	ND	ND	TRAV6-6	TRAJ48	CALGEGGNEKITF																					1						1
ND	ND	ND	TRAV7-2	TRAJ33	CAASTGSNYQLIW				1																							1
ND	ND	ND	TRAV7-2	TRAJ33	CALSSLGQHQLIW			1																								1
ND	ND	ND	TRAV6-3	TRAJ37	ND			2																								2
TRBV2	TRBJ1-1	CACXQAXAGSRQXX#F	ND	ND	ND																	1										1
TRBV13-2	TRBJ1-1	CASAGGGGTEVFF	TRAV6-6	TRAJ15	CALS#AYQGGRALIF																				1							1
TRBV13-2	TRBJ1-1	CASGDVEEVFF	ND	ND	ND															1												1
TRBV19	TRBJ1-1	CASRDINTEVFF	TRAV16D/DV11	TRAJ38	CAMREDYNVGXTVR#IW											1																1
TRBV13-1	TRBJ1-1	CASSAGDTEVFF	TRAV7-5	TRAJ23	CAVSPNYNQGKLIF							1																				1
TRBV13-1	TRBJ1-1	CASSDHRNTEVFF	TRAV6-1	TRAJ13	CVLGDPNSGTYQRF											1																1
TRBV29	TRBJ1-1	CASSFGAEVFF	ND	ND	ND																					1						1
TRBV29	TRBJ1-1	CASSFGGEVFF	TRAV6-4	TRAJ34	ND																					1						1
TRBV15	TRBJ1-1	CASSFGGGVFF	TRAV6-6	TRAJ21	ND																	1										1
TRBV15	TRBJ1-1	CASSFGRNTEVFF	TRAV13-1	TRAJ49	CALEXXGYQNFYF															1												1
TRBV29	TRBJ1-1	CASSFGXEVFF	TRAV6-1	TRAJ28	ND																					1						1
TRBV13-3	TRBJ1-1	CASSGDSPXXXX	TRAV1	TRAJ37	CAASKTGNTGKLIF																				1							1
TRBV29	TRBJ1-1	CASSGGSEVFF	TRAV6-7/DV9	TRAJ53	CALGGGSNYKLTF			1																								1
TRBV2	TRBJ1-1	CASSHRQGADTEVFF	TRAV12-2	TRAJ31	CALXXXSXNXXFF	1																										1
TRBV19	TRBJ1-1	CASSIAGGNTEVFF	ND	ND	ND																	1										1
TRBV19	TRBJ1-1	CASSIGDTEVFF	ND	ND	ND													1	1				1									3
TRBV19	TRBJ1-1	CASSIGGEVFF	TRAV7-2	TRAJ31	CAASKGSNNRIFF									1																		1
TRBV19	TRBJ1-1	CASSIGGEVFF	TRAV7-2	TRAJ31	CAASRGSNNRIFF		1		2	1	3																					7
TRBV19	TRBJ1-1	CASSIGSEVFF	ND	ND	ND																				1							1
TRBV19	TRBJ1-1	CASSIGSEVFF	TRAV14-3/DV8	TRAJ56	CAAREWRQQLQTD#F																					1						1
TRBV19	TRBJ1-1	CASSIGSEVFF	TRAV7-2	ND	ND																			1								1
TRBV19	TRBJ1-1	CASSIGSEVFF	TRAV7-2	TRAJ31	CAASRGSNNRIFF																				1							1
TRBV19	TRBJ1-1	CASSIGGEVFF	TRAV7-2	TRAJ31	CAASKGSNNRIFF									1																		1
TRBV19	TRBJ1-1	CASSIRGRGTEVFF	TRAV7-2	TRAJ26	CAARNYAQGLTF																		1									1
TRBV29	TRBJ1-1	CASSLGGEVFF	TRAV21/DV12	TRAJ53	CILIGGSNYKLTF									1																		1
TRBV29	TRBJ1-1	CASSLGGEVFF	TRAV5-4	TRAJ40	CAASYTGNYKYVF										1																	1
TRBV29	TRBJ1-1	CASSLGGKVFF	TRAV6-2	TRAJ9	CVLGETTWATX#TF						1																					1
TRBV15	TRBJ1-1	CASSLK#NTEVFF	TRAV7-2	TRAJ30	CAKEGAYKVIF																		1									1
TRBV29	TRBJ1-1	CASSLKNTXXFF	TRAV7-2	TRAJ3	CAASRDTNAYKVIF																							1				1
TRBV29	TRBJ1-1	CASSLPSLEVFF	TRAV3-4	TRAJ53	XPVXXNXGXNXXLTF																		1									1
TRBV29	TRBJ1-1	CASSLSWDRGREVFF	TRAV14-3/DV8	TRAJ34	CAASASNTNKVVF													1														1
TRBV29	TRBJ1-1	CASSPDRGRVFF	TRAV6-4	TRAJ34	CALAXYXXXKXXF			1																								1
TRBV12-2	TRBJ1-1	CASSPTGGWNTEVFF	TRAV16D/DV11	TRAJ53	CAMREGGDSGGGNXKGTF															1												1
TRBV2	TRBJ1-1	CASSQDPRGGDTEVFF	TRAV16D/DV11	TRAJ45	ND					1																						1
TRBV5	TRBJ1-1	CASSQERGGGTEVFF	TRAV7-5	TRAJ43	CAVSPXATXXX#F															1												1
TRBV29	TRBJ1-1	CASSSGTEVFF	TRAV6-7/DV9	TRAJ33	CALGAGSNYQLIW							1																				1
TRBV14	TRBJ1-1	CASSSGTLANTEVFF	ND	ND	ND		1																									1
TRBV19	TRBJ1-1	CASSTGANTEVFF	TRAV9-4	TRAJ33	CVLSSXDSNYQLIW																		1									1
TRBV29	TRBJ1-1	CASTWGAGVFF	TRAV14-3/DV8	TRAJ36	CAASDNYAQGLTF																		1									1
TRBV29	TRBJ1-1	CASTWGAGVFF	TRAV6-6	TRAJ18	ND														1													1
TRBV2	TRBJ1-1	CGARGGSTEVFF	TRAV14-3	TRAJ6	CAANLXGXXXR##F																1											1
TRBV1	TRBJ1-1	CTCSAAYTEVFF	TRAV21/DV12	TRAJ17	CILRVDRSDNNAGAKLTF										1																	1
TRBV1	TRBJ1-1	CTCSAEKNTLYF	ND	ND	ND																					1						1
TRBV1	TRBJ1-1	CTCSAGDRGPTEVFF	TRAV16D/DV11	TRAJ26	ND															1												1
TRBV1	TRBJ1-1	CTCSARANTEVFF	TRAV6-6	TRAJ16	TXS#											1																1
TRBV1	TRBJ1-1	CTCSAWDIEVFF	ND	ND	ND																		1									1
TRBV13-1	TRBJ1-1	CXXXXGAAEVXF	TRAV16D/DV11	TRAJ26	CXMRDNXXPRX#TF																1											1
TRBV13-3	TRBJ1-1	ND	ND	ND	ND					1																						1
TRBV19	TRBJ1-1	ND	ND	ND	ND																									1		1
TRBV3	TRBJ1-1	ND	TRAV12-3	TRAJ22	CALSESSGSWQLIF																									1		1
TRBV15	TRBJ1-1	ND	TRAV12-3	TRAJ23	CXXXXXYNQGXXIF																							1				1
TRBV17	TRBJ1-1	ND	TRAV14-1	TRAJ37	ND		1																									1
TRBV3	TRBJ1-1	ND	TRAV19	TRAJ57	CAAXXXGGSAKLIF																			1								1
TRBV29	TRBJ1-1	ND	TRAV6-6	TRAJ17	ND		1																									1
TRBV29	TRBJ1-1	ND	TRAV6-6	TRAJ33	CALGSGSNYQLIW						1																					1
TRBV4	TRBJ1-1	ND	TRAV7-2	TRAJ22	CAVAXXGSWXXIF		1																									1
TRBV16	TRBJ1-1	ND	TRAV7-2	TRAJ31	CAASRGSNNRIFF																					1						1
TRBV19	TRBJ1-1	ND	TRAV7-3	TRAJ34	CAVRLWTCNTKKVVF			1																								1
TRBV16	TRBJ1-1	ND	TRAV7-4	TRAJ12	CAVSEGRTGGYKVFF			1																								1
TRBV29	TRBJ1-1	SXXXXXXXXGXEVXF	TRAV14-3/DV8	TRAJ34	CAASASNTNKVVF													1														1
TRBV13-1	TRBJ1-1	XAXXXXXAEVXF	TRAV7-4	TRAJ26	CAXXEXXGXXXKXX#																1											1
TRBV19	TRBJ1-1	XPXXXGDTXXXF	TRAV14-3/DV8	TRAJ34	CAASASNTNKVVF													1														1
TRBV1	TRBJ1-1	XSXTXXHTYVXF	ND	ND	ND													1														1
TRBV19	TRBJ1-1	XSXXXLXTXXXX	TRAV6-7/DV9	TRAJ37	CALXQGVPEK#IF												1															1
TRBV29	TRBJ1-1	XXCXXXXXDVXF	ND	ND	ND																	1										1
TRBV16	TRBJ1-2	CASSLGQ#NSDYTF	TRAV12-2	TRAJ16	CALRXGXXXG#VF																1											1
TRBV12-1	TRBJ1-2	CASSLGTGGTDYTF	ND	ND	ND																	1										1
TRBV29	TRBJ1-2	CASSLLNRGQDSDYTF	TRAV12-2	TRAJ18	CALS#DRGSALGRLHF				1																							1
TRBV29	TRBJ1-2	CASSLSNRGQDSDYTF	TRAV12-2	TRAJ18	CALS#DRGSALGRLHF				1																							1
TRBV19	TRBJ1-2	CASSMGQYSDYTF	TRAV12-2	TRAJ18	CALTDRGGGLXXGHF												1															1
TRBV19	TRBJ1-2	CASSPGTNSDYTF	TRAV10	TRAJ6	CAATSGGNYKPTF																		1									1
TRBV5	TRBJ1-2	CASSQDLGVGSDYTF	TRAV7-3	TRAJ26	CAVKNNYAQGLTF																								1			1
TRBV2	TRBJ1-2	CASSQDRQDHSDYTF	TRAV3-3	TRAJ24	CAVPXXLGKLQF											1																1
TRBV2	TRBJ1-2	CASSQGTANSDYTF	TRAV6-6	TRAJ7	CALRPDYSNNRLTL							1																				1
TRBV26	TRBJ1-2	CASSXWTANSXXTX	TRAV4-4/DV1	TRAJ18	CAAEDRGSALGRLHF																				1							1
TRBV26	TRBJ1-2	CASXLWEANSXXXX	ND	ND	ND																								1			1
TRBV1	TRBJ1-2	CTCXXGDSDYTX	ND	ND	ND																	1										1
TRBV1	TRBJ1-2	CTXSAGPNSXYTF	ND	ND	ND													1														1
TRBV26	TRBJ1-2	CXXXXRQRXXSCS#	ND	ND	ND													1														1
TRBV3	TRBJ1-2	ND	ND	ND	ND																			1								1
TRBV3	TRBJ1-2	ND	TRAV12-3	TRAJ22	CALSESSGSWQLIF																									1		1
TRBV15	TRBJ1-2	ND	TRAV12-3	TRAJ27	ND					1																						1
TRBV29	TRBJ1-2	ND	TRAV3-3	TRAJ37	ND	1																										1
TRBV19	TRBJ1-2	ND	TRAV6-5	TRAJ13	CVXGGNXGTYQRF																							1				1
TRBV29	TRBJ1-3	CASRGTDSGNTLYF	TRAV6-6	TRAJ7	CALVPXXXNNRLTL											1																1
TRBV14	TRBJ1-3	CASRLDQGARNTLYF	TRAV1	TRAJ7	XAASKDYSNNRLTL																			1								1
TRBV13-1	TRBJ1-3	CASSDVGXGNXXYF	TRAV6-5	TRAJ26	CALSP#NNYAQGLTF					1																						1
TRBV13-1	TRBJ1-3	CASSEVGSGNTLYF	TRAV5-4	TRAJ57	CAASGXGSAKLIF															1												1
TRBV13-3	TRBJ1-3	CASSGPSGNTLYF	TRAV13-1	TRAJ26	CAMAGDXGXXXXXF															1												1
TRBV12-1	TRBJ1-3	CASSLVPSGNTLYF	TRAV17	TRAJ56	CALEGGAKLTF																							1				1
TRBV29	TRBJ1-3	CASSWDRATLYF	TRAV6-7/DV9	TRAJ28	CALAPPGTGSNRLTF		4																									4
TRBV12-1	TRBJ1-3	CASXATGAGNTLYF	TRAV1	TRAJ31	CAASMGSNNRIFF																			1								1
TRBV20	TRBJ1-3	CGARDHGNTLYF	TRAV6-7/DV9	TRAJ17	CALGE#TNSAGNKLTF																		1									1
TRBV1	TRBJ1-3	CTCSAEGNTLYF	TRAV6-5	TRAJ9	CAXSAXGGGYKLTF												1															1
TRBV1	TRBJ1-3	CTCSAEGNTLYF	TRAV7-4	TRAJ24	CAXSGGTTXRLGKX#QF										1																	1
TRBV1	TRBJ1-3	CTCSAEGNTLYF	TRAV6-5	TRAJ9	CALSASNMGYKLTF									1	1																	2
TRBV1	TRBJ1-3	CTCSRTGVGNTLYF	TRAV6-7/DV9	TRAJ5	CALSDEASSSFSKLVF																								1			1
TRBV12-2	TRBJ1-3	XXRFXXXXXXXSXXX	ND	ND	ND																	1										1
TRBV13-3	TRBJ1-4	CASRTGVNERLFF	TRAV13-1	TRAJ23	CAL#MNYNQGKLIF																			1								1
TRBV29	TRBJ1-4	CASSFGERLFF	TRAV17	TRAJ53	CALYSXGGNXKXXF												1															1
TRBV13-1	TRBJ1-4	CASSGAGGVERLFF	ND	ND	ND												1															1
TRBV29	TRBJ1-4	CASSLGERLFF	TRAV6-6	TRAJ53	CALGGGSNYKLTF																					2						2
TRBV29	TRBJ1-4	CASSLGGGLFF	TRAV6-6	TRAJ31	CALGAGSNNRIFF																									1		1
TRBV29	TRBJ1-4	CASSPDRGRLFF	TRAV12-2	TRAJ56	CAXSDGATGGNNKLTF																				1							1
TRBV4	TRBJ1-4	CASSPDRVISNERLFF	TRAV3-1	TRAJ34	CAVSARGXXKGVF															1												1
TRBV14	TRBJ1-4	CASSPGQINERLFF	ND	ND	ND											1																1
TRBV19	TRBJ1-4	CASSPGTDHERLFF	ND	ND	ND		1																									1
TRBV19	TRBJ1-4	CASSPGTGGTERLFF	ND	ND	ND																1											1
TRBV12-1	TRBJ1-4	CASSPMDSNERLFF	TRAV1	TRAJ47	CAAMEDYANKMIF	1																										1
TRBV17	TRBJ1-4	CASSRDRHNERLFF	ND	ND	ND																	1										1
TRBV29	TRBJ1-4	CASSSAERLFF	ND	ND	ND																				1							1
TRBV29	TRBJ1-4	CASSSAERLFF	TRAV6-6	TRAJ53	CALVGGSNYKLTF																				3							3
TRBV29	TRBJ1-4	CASTEGERLFF	TRAV6-6	TRAJ42	CALVSGGSNAKLTF																	1										1
TRBV29	TRBJ1-4	CASTEGERLFF	TRAV6-7/DV9	TRAJ42	CAXVXGGSNAKLTF										1																	1
TRBV29	TRBJ1-4	CASTEGERLFF	TRAV7-2	TRAJ43	CAAS#RNNNNAPRF													1														1
TRBV29	TRBJ1-4	CASTLGQGLFF	TRAV14-2	TRAJ33	CSG*GEQ#YQLIW								1																			1
TRBV31	TRBJ1-4	CAWSLSDSNERLFF	TRAV14-1	TRAJ22	CAAXAPXGXXQXIF											1																1
TRBV13-1	TRBJ1-4	ND	TRAV13-3	TRAJ45	XAFHXGAXXXXF												1															1
TRBV29	TRBJ1-4	ND	TRAV14-2	TRAJ31	ND				1																							1
TRBV17	TRBJ1-4	ND	TRAV21/DV12	TRAJ49	CILRGSNTGXXNFYF								1																			1
TRBV29	TRBJ1-4	ND	TRAV6-6	ND	ND																				1							1
TRBV15	TRBJ1-4	XXSSXXGXDNERLFF	ND	ND	ND					1																						1
TRBV13-2	TRBJ1-5	CASGDDRAQAPLF	ND	ND	ND											1																1
TRBV12-2	TRBJ1-5	CASSAGTGGNNQAPLF	TRAV7-5	TRAJ52	CAVGGANTGKLTF																					1						1
TRBV14	TRBJ1-5	CASSFFGDNNXAPLF	TRAV1	TRAJ37	CAARE#GNTGKLIF																			1								1
TRBV14	TRBJ1-5	CASSFGTDNGAPLF	TRAV14-1	TRAJ47	CAANDYANKMIF																								1			1
TRBV29	TRBJ1-5	CASSLGGAPLF	ND	ND	ND										1		2															3
TRBV12-2	TRBJ1-5	CASSLGNNQAPLF	TRAV7-5	TRAJ43	CAVXXXXNNXXXF	1																										1
TRBV12-1	TRBJ1-5	CASSLGTGSNQAPLF	TRAV12-3	TRAJ36	ND																									1		1
TRBV19	TRBJ1-5	CASSMGQQAPLF	TRAV6-5	TRAJ37	CVLGDRRAGNTGKLIF																		1									1
TRBV29	TRBJ1-5	CASSPGKAPLF	TRAV19	TRAJ56	CAAT#MATGGNNKLTF																							1				1
TRBV2	TRBJ1-5	CASSQDWDRDNQAPLF	TRAV14-1	TRAJ33	CAASEGSNYQLIW																		1									1
TRBV29	TRBJ1-5	CASSSGAAPLF	TRAV3-3	TRAJ52	ND							1																				1
TRBV29	TRBJ1-5	CASSSGEAPLF	TRAV6-6	TRAJ42	CALGGGSNAKLTF														1				1									2
TRBV29	TRBJ1-5	CASSSGRAPLF	TRAV6-6	TRAJ53	CALGGGSNYKLTF													1														1
TRBV12-2	TRBJ1-5	CASSXSENNQAPLX	TRAV7-4	TRAJ22	CAASE#SSGSWQLIF																	1										1
TRBV29	TRBJ1-5	CASTDSGAPLF	TRAV7-2	TRAJ33	CAASTGSNYQLIW			1																								1
TRBV29	TRBJ1-5	CASTGGRAPLF	TRAV21/DV12	TRAJ53	CILRGGSNYKLTF													1	1													2
TRBV23	TRBJ1-5	CSSSQKGQAPLF	TRAV12-2	TRAJ9	CALSDMGXXXXX																					1						1
TRBV29	TRBJ1-5	CXSXXGXGLLF	TRAV21/DV12	TRAJ53	CIXRGGSXXKMTF													1														1
TRBV29	TRBJ1-5	CXXSSGRAPXF	TRAV6-7/DV9	TRAJ53	CALGGGSNYKLTF														1													1
TRBV19	TRBJ1-5	ND	TRAV12-3	TRAJ34	CALSGANTNKVVF							1																				1
TRBV17	TRBJ1-5	ND	TRAV12-3	TRAJ34	ND							1																				1
TRBV29	TRBJ1-5	ND	TRAV12-3	TRAJ4	CALSYTGNYKYVF			1																								1
TRBV15	TRBJ1-5	ND	TRAV3-3	TRAJ23	ND	1																										1
TRBV29	TRBJ1-5	SVLAARGESA#F	TRAV12-3	TRAJ34	CALSRSNTNKVVF				1																							1
TRBV14	TRBJ1-5	XAXXXXXXNQXLXX	ND	ND	ND											1																1
TRBV12-1	TRBJ1-5	XXXXSGQGTXX#PLF	TRAV9-3	TRAJ42	CAVALSGGSNAKLTF																							1				1
TRBV13-3	TRBJ1-6	CASSGTNNSPLYF	TRAV19	TRAJ56	CAEDXGGNNKXTF	1																										1
TRBV19	TRBJ1-6	CASSPDKYNSPLYF	ND	ND	ND											1																1
TRBV2	TRBJ1-6	CASSQDRGDSPLYF	TRAV13-1	TRAJ56	CALEQATGGNNKLTF																				1							1
TRBV2	TRBJ1-6	CASSQDRRSSYNSPLYF	TRAV7-3	TRAJ23	CAVMNYNQGKLIF																	1										1
TRBV19	TRBJ1-6	CASSRDRGLSPLYX	ND	ND	ND															1												1
TRBV13-1	TRBJ1-6	ND	TRAV12-3	TRAJ15	CALIRGRALIF																					1						1
TRBV29	TRBJ1-6	ND	TRAV7-6	TRAJ9	CAVSMDMGYKLTF														1													1
TRBV24	TRBJ1-6=	CAXXRXAGPX*FAPX#F	TRAV6-6	TRAJ21	CALGDPXNYNXXYF											1																1
TRBV24	TRBJ1-7	ND	ND	ND	ND																			1								1
TRBV26	TRBJ1-7	ND	ND	ND	ND														1													1
TRBV3	TRBJ1-7	ND	TRAV12-3	TRAJ22	CALSESSGSWQLIF																									1		1
TRBV13-2	TRBJ2-1	CASGDAQGKAEQFF	TRAV14-3/DV8	TRAJ45	CAASGPXXAXXGTF															1												1
TRBV13-2	TRBJ2-1	CASGDDGGVNYAEQFF	TRAV12-2	TRAJ35	CALSVTGFASALTF																			1								1
TRBV13-2	TRBJ2-1	CASGDPXGXYXEQFF	TRAV14-3/DV8	TRAJ48	CAASANXGNEKITF											1																1
TRBV13-2	TRBJ2-1	CASGDVTGRYAEQFF	ND	ND	ND																			1								1
TRBV29	TRBJ2-1	CASHNYAEQFF	ND	ND	ND																							1				1
TRBV29	TRBJ2-1	CASHNYAEQFF	TRAV21/DV12	TRAJ53	CILIGGSNYKLTF																								2	1		3
TRBV13-1	TRBJ2-1	CASKRTGGDNAEQFF	TRAV14-2	TRAJ1	CAASRHKCLQS##F																			1								1
TRBV13-1	TRBJ2-1	CASSDGDWGVGAEQFF	TRAV12-1	TRAJ13	CALSXGGGXXX#RF																1											1
TRBV13-1	TRBJ2-1	CASSDVDWGGYAEQFF	TRAV7-3	TRAJ33	XAVSMDSNYQLIW																				1							1
TRBV29	TRBJ2-1	CASSEGAEQFF	TRAV6-6	TRAJ53	CALCGGSNYKLTF										2																	2
TRBV29	TRBJ2-1	CASSEGXEQFF	TRAV6-6	TRAJ53	CALCGGGNYKXTF												1															1
TRBV29	TRBJ2-1	CASSFGAEQFF	TRAV13-2	TRAJ57	CAV*IKEGXXSS#F														1													1
TRBV29	TRBJ2-1	CASSFGTGGMYAEQFF	TRAV16D/DV11	TRAJ48	CAMREGNYGNEKITF			1																								1
TRBV29	TRBJ2-1	CASSFRGRYAEQFF	TRAV17	TRAJ57	CALNQGGSAKLIF																	1										1
TRBV13-1	TRBJ2-1	CASSGDAEQFF	TRAV3-3	TRAJ34	CAVNP#SNTNKVVF			1																								1
TRBV29	TRBJ2-1	CASSGSAEQFF	TRAV6-6	TRAJ33	CALGAGSNYQLIW								1																			1
TRBV19	TRBJ2-1	CASSIGGEQFF	TRAV7-2	TRAJ31	CAASRGNNRIFF		1																									1
TRBV29	TRBJ2-1	CASSLAGGYAEQFF	TRAV6-3	TRAJ11	CAMSRHDSGYNKLTF	1																										1
TRBV15	TRBJ2-1	CASSLMDYAEQFF	TRAV7-5	TRAJ49	CAVSMNTGYQNFYF																	1										1
TRBV15	TRBJ2-1	CASSLNYAEQFF	TRAV14-3/DV8	TRAJ22	CAARASSGSWQLIF																	1										1
TRBV29	TRBJ2-1	CASSLSQGAYAEQFF	TRAV3-1	TRAJ15	CAVNQGGRALIF																		1									1
TRBV19	TRBJ2-1	CASSMYAEQFF	TRAV7-2	TRAJ39	CAASI#GAKLTF										1																	1
TRBV5	TRBJ2-1	CASSQDWGDYAEQFF	TRAV3-1	TRAJ32	CAVS#MNYGSSGNKLIF	1																										1
TRBV2	TRBJ2-1	CASSQDXGRXXEQFF	TRAV6-6	TRAJ43	CAL#NNNAPRF																	1										1
TRBV17	TRBJ2-1	CASSRDRSNYAEQFF	TRAV14-2	TRAJ9	CAARGNMGYKLTF																		1									1
TRBV17	TRBJ2-1	CASSREASEQFF	TRAV14-2	TRAJ43	CAASANNNAPRF																	1										1
TRBV17	TRBJ2-1	CASSSELGGRGAEQFF	ND	ND	ND																										1	1
TRBV17	TRBJ2-1	CASSSELGGRGAEQFF	TRAV6-4	TRAJ34	CALAPSNTNKVVF																										1	1
TRBV17	TRBJ2-1	CASSSELGGRGAEQFF	TRAV9-4	TRAJ15	ND																										1	1
TRBV17	TRBJ2-1	CASSSELGGRGAEQFF	TRAV13-1	TRAJ18	CALEP#RGSALGRLHF																										2	2
TRBV29	TRBJ2-1	CASSSGGNYAEQFF	TRAV7-5	TRAJ6	CASGGNYXPTF			1																								1
TRBV29	TRBJ2-1	CASSWGAEQFF	TRAV21/DV12	TRAJ1	CIPXGGSNYXLTF																								1			1
TRBV29	TRBJ2-1	CASSWGAEQFF	TRAV21/DV12	TRAJ53	CIPXGGSNYXLTF																								1			1
TRBV29	TRBJ2-1	CASSWGAEQFF	TRAV6-5	TRAJ53	XXXXSGGSXXKXTF																										1	1
TRBV29	TRBJ2-1	CASSWGAEQFF	TRAV6-6	TRAJ43	CALGDQQ*QQCPTX#																										1	1
TRBV29	TRBJ2-1	CASSWGAEQFF	TRAV7-5	TRAJ45	ND																							1				1
TRBV29	TRBJ2-1	CASSWGAEQFF	ND	ND	ND																1								1			2
TRBV13-3	TRBJ2-1	CASSWRGAYAEQFF	TRAV7-1	TRAJ26	CAVXYAQGLTF		1																									1
TRBV31	TRBJ2-1	CAWSQGYAEQFF	TRAV6-7/DV9	TRAJ48	CALGVNYGNEKITF																							1				1
TRBV31	TRBJ2-1	CAWSX*LGGXM#EQFF	ND	ND	ND													1														1
TRBV31	TRBJ2-1	CAWSX*LGGXM#EQFF	TRAV7-2	TRAJ31	CAASRGSNNRIFF													1														1
TRBV19	TRBJ2-1	CXXXXRLGGNYAEQFF	TRAV6-7/DV9	TRAJ7	CXXXEXXGNXXXXL															1												1
TRBV13-2	TRBJ2-1	ND	ND	ND	ND	1																										1
TRBV15	TRBJ2-1	ND	TRAV12-2	TRAJ33	CAXXXXNYQXIW						1																					1
TRBV13-2	TRBJ2-1	ND	TRAV6-2	TRAJ15	CVLGARGGRALIF																									1		1
TRBV29	TRBJ2-1	ND	TRAV6-6	TRAJ33	CALGXGXNYQLXW	1																										1
TRBV26	TRBJ2-1	XAXXXXXRXXXXX#	ND	ND	ND													1														1
TRBV13-2	TRBJ2-1	XPXXXXXGXIX*AXL#	ND	ND	ND											1																1
TRBV29	TRBJ2-1	XXXSXGGEQFF	TRAV6-6	TRAJ53	CALAGGSNYKLTF			1																								1
TRBV3	TRBJ2-1	XXXTYREGXXXQFX	TRAV7-5	TRAJ16	CAEATSXGQKLVF	1																										1
TRBV13-1	TRBJ2-1	XXXXXGDWGVGAEQFF	TRAV12-2	TRAJ13	CALSCXF#GTYQRF															1												1
TRBV3	TRBJ2-2	CASGHRAA#YF	TRAV3-3	TRAJ34	CAVRRGGXXKXVF												2															2
TRBV19	TRBJ2-2	CASRSGTGANTGQLYF	ND	ND	ND																	1										1
TRBV13-1	TRBJ2-2	CASSDWDWGDTGQLYF	TRAV7-6	TRAJ33	CAVSMDSNYQLIW														1													1
TRBV4	TRBJ2-2	CASSFWGSNTGQLYF	TRAV6-5	TRAJ13	ND																							1				1
TRBV15	TRBJ2-2	CASSLDWGGADTGQLYF	ND	ND	ND													1														1
TRBV29	TRBJ2-2	CASSLSNRGAGQLYF	TRAV14-3/DV8	TRAJ26	CAASDNYAQGLTF																		1									1
TRBV26	TRBJ2-2	CASSPGLGDTNTGQLYF	TRAV6-5	TRAJ44	CALSG#TGSGGKLTL					1																						1
TRBV16	TRBJ2-2	CASSPRGGSNTGQLYF	TRAV3-3	TRAJ2	ND																			1								1
TRBV12-2	TRBJ2-2	CASSPTGINTGQLYF	TRAV13-1	TRAJ4	CA#MLSGSFNKLTF							1																				1
TRBV5	TRBJ2-2	CASSQDPGGNTGQLYF	ND	ND	ND																	1										1
TRBV2	TRBJ2-2	CASSQDRANTGQLYF	TRAV6-1	TRAJ22	CVLGSXGSWQLIF											1																1
TRBV17	TRBJ2-2	CASSRESSNTGQLYF	TRAV6-7/DV9	TRAJ15	CALGERGGRALIF																		1									1
TRBV14	TRBJ2-2	CASSRLGGDTGQLYF	TRAV7-3	TRAJ4	CAVLLSGSFNKLTF																								1			1
TRBV4	TRBJ2-2	CASSSLGGKNTGQLYF	TRAV6-5	TRAJ56	CALGG#ATGGNNKLTF																		1									1
TRBV29	TRBJ2-2	CASTTGTGQLYF	TRAV6-4	TRAJ34	CALVPSNTNKVVF			1																								1
TRBV29	TRBJ2-2	CASTTGTGQLYF	TRAV6-6	TRAJ33	CALGGGSNYQLIW			1																								1
TRBV1	TRBJ2-2	CTCSADRGQGDTGQLYF	TRAV12-2	TRAJ48	CAAHYGNEKITF																									1		1
TRBV3	TRBJ2-2	XXXGXXXX#YF	TRAV3-3	TRAJ26	ND												1															1
TRBV14	TRBJ2-3	CARGTSSAETXXF	TRAV3-3	TRAJ26	CAVSANYAQGLTF																								1			1
TRBV13-2	TRBJ2-3	CASGDDSAETLYF	ND	ND	ND																1											1
TRBV13-2	TRBJ2-3	CASGDDSAETLYF	TRAV3-3	TRAJ26	XXXXXXXXXXXXX#																1											1
TRBV13-2	TRBJ2-3	CASGVDSAETLYF	TRAV3-3	TRAJ26	CXVXXXXXQGXXX																				1							1
TRBV4	TRBJ2-3	CASKNGGGAETLYF	TRAV12-3	TRAJ45	XXLRIXKX#DRLTF																				1							1
TRBV13-3	TRBJ2-3	CASRGGDSAETLYF	TRAV3-3	TRAJ26	CAVSGRGAQXXTF											1																1
TRBV29	TRBJ2-3	CASSFGGALYF	TRAV6-6	TRAJ53	CALGGGGNYKLTF												1															1
TRBV29	TRBJ2-3	CASSFGGALYF	ND	ND	ND												2															2
TRBV29	TRBJ2-3	CASSFGGALYF	TRAV6-6	TRAJ53	CALGGGSNYKLTF										3				4													7
TRBV13-1	TRBJ2-3	CASSGRDSAETLYF	TRAV3-3	TRAJ26	CAVSHNYAQGXTF		1																									1
TRBV19	TRBJ2-3	CASSGRDSAETLYF	TRAV3-3	TRAJ26	CAVSHNYAQGXTF			1																								1
TRBV13-1	TRBJ2-3	CASSGSSAETLYF	TRAV7-5	TRAJ32	XXXEXXGAXAXXXX#		1																									1
TRBV15	TRBJ2-3	CASSLAGVVAETLYF	TRAV14-1	TRAJ35	CAASAGFASAXTF											1																1
TRBV3	TRBJ2-3	CASSLGRFSAETLYF	TRAV1	TRAJ23	CAVR#NYNQGKLIF									1									1									2
TRBV26	TRBJ2-3	CASSLSR#AETLYF	TRAV3-3	TRAJ52	ND																								1			1
TRBV12-1	TRBJ2-3	CASSLWGATAETLYF	TRAV11	TRAJ47	CVVGXXCKQDDL#	1																										1
TRBV29	TRBJ2-3	CASSPGTESAETLYF	TRAV1	TRAJ21	CAAQMXNYNVXYF															1												1
TRBV5	TRBJ2-3	CASSPPDSAETLYF	ND	ND	ND																				1							1
TRBV15	TRBJ2-3	CASSRDSAETLYF	TRAV3-1	TRAJ26	CAVSXGGAXXXTF												1															1
TRBV12-1	TRBJ2-3	CASSRSDTSSAETLYF	TRAV7-2	TRAJ15	CAASRGRQXX#IF																1											1
TRBV4	TRBJ2-3	CASSSDSAETLYF	TRAV3-3	TRAJ26	CAVSENYAQGLTF																								1			1
TRBV4	TRBJ2-3	CASSSGSAETLYF	TRAV3-3	TRAJ33	CAXGXNYQLIW												1															1
TRBV31	TRBJ2-3	CAWSQGDSAETLYF	TRAV3-3	TRAJ26	CAVSQGGXXXGTF																1											1
TRBV20	TRBJ2-3	CGARSGGAETLYF	TRAV5-4	TRAJ49	CAASPNTGYQNFYF													1														1
TRBV1	TRBJ2-3	CTCSADLGSSAETLYF	ND	ND	ND											1																1
TRBV1	TRBJ2-3	CTCSGDSAETLYF	TRAV3-3	TRAJ26	CAVSNNYAQGLTF																		1									1
TRBV1	TRBJ2-3	CTCSGDSAETLYF	TRAV3-3	TRAJ26	ND																								1			1
TRBV12-2	TRBJ2-3	ND	TRAV13-2	TRAJ33	CAIDRDSNYQLIW																							1				1
TRBV14	TRBJ2-3	XASSXXXXXXEXXYX	TRAV6-7/DV9	TRAJ26	CALGDRNYAQGLTF																			1								1
TRBV13-1	TRBJ2-3	XXSXSDWAXXETLYF	TRAV3-3	TRAJ31	CAV##SNNRIFF						1																					1
TRBV12-1	TRBJ2-3	XXXXXXXXXEDTXYF	ND	ND	ND																			1								1
TRBV15	TRBJ2-3	XXXXXXXXXXXXXX#	ND	ND	ND											1																1
TRBV13-1	TRBJ2-4	CASSAAGGANTLYF	ND	ND	ND																	1										1
TRBV12-2	TRBJ2-4	CASSATGGSQNTLYF	TRAV9-3	TRAJ57	CAVSPYQGGSAKLIF																			1								1
TRBV13-3	TRBJ2-4	CASSDAGGQNTLYF	TRAV6-6	TRAJ12	CALGL#TGGYKVVF		1																									1
TRBV29	TRBJ2-4	CASSGGDTLYF	ND	ND	ND									1																		1
TRBV29	TRBJ2-4	CASSGGDTLYF	TRAV6-6	TRAJ53	CALSGGSNYKLTF													1														1
TRBV15	TRBJ2-4	CASSGTGTSQNTLYF	TRAV6-5	TRAJ32	ND	1																										1
TRBV19	TRBJ2-4	CASSIGNSQNTLYF	TRAV9-3	TRAJ22	CAVPASSGSWQLIF																		1									1
TRBV29	TRBJ2-4	CASSLRGKNTLYF	TRAV7-3	TRAJ6	CAVXSXSSGGNXKGXF															1												1
TRBV12-1	TRBJ2-4	CASSLSKNTLYF	ND	ND	ND																		1									1
TRBV12-2	TRBJ2-4	CASSLVDWGGSQNTLYF	TRAV7-5	TRAJ33	CAVSXXSNXXXXW	1																										1
TRBV26	TRBJ2-4	CASSPLRQNTLYF	TRAV7-4	TRAJ11	XAVSELFDSGYNKLTF																				1							1
TRBV26	TRBJ2-4	CASSPLRQNTLYF	TRAV7-4	TRAJ6	ND																				1							1
TRBV16	TRBJ2-4	CASSPTGGRRQNTLYF	ND	ND	ND																1											1
TRBV3	TRBJ2-4	CASSQTGSQNTLYF	TRAV12-2	TRAJ11	CALSHDSGYNKLTF																	1										1
TRBV2	TRBJ2-4	CASXQDRDWGSLYF	TRAV14-3/DV8	TRAJ18	CAASE##SALGRLHF									1																		1
TRBV31	TRBJ2-4	CAWLGDQNTLYF	TRAV12-3	TRAJ33	CALSDRXXNYQXIW															1												1
TRBV2	TRBJ2-4	CGARGHSQNTLYF	TRAV6-6	TRAJ12	CAXSEGTGGYKVVF																			1								1
TRBV1	TRBJ2-4	CTCSAEKNTLYF	TRAV7-4	TRAJ24	CAASGGTTASLGKLQF																						1					1
TRBV1	TRBJ2-4	CTCSDRSQNTLYF	TRAV13-2	TRAJ12	ND																			1								1
TRBV13-2	TRBJ2-4	CXXGXRXGGXXNXXXF	ND	ND	ND												1															1
TRBV13-2	TRBJ2-4	ND	TRAV14-2	TRAJ34	CAASPPSNTNKVVF						1																					1
TRBV26	TRBJ2-4	ND	TRAV7-2	TRAJ31	CAASRGSNNRIFF				1	2																						3
TRBV15	TRBJ2-4	XAXXXGGGVXTXC#F	TRAV7-3	TRAJ4	CAVLSGXFNKXTF															1												1
TRBV13-3	TRBJ2-5	CASAGIQDTQYF	TRAV14-3/DV8	TRAJ26	CAASPIXX#QGLTF															1												1
TRBV13-3	TRBJ2-5	CASAGIQDTQYF	TRAV14-3/DV8	TRAJ26	CAASPRGXXXX#TF																1											1
TRBV19	TRBJ2-5	CASGDWGEDTQYF	TRAV12-1	TRAJ13	CALSDLGNSGTYQRF																				2							2
TRBV13-2	TRBJ2-5	CASGEDWGAGDTQYF	ND	ND	ND													1					1									2
TRBV13-2	TRBJ2-5	CASGEDWGAGDTQYF	TRAV13-1	TRAJ6	CAM#GGNYKPTF													1	1			1										3
TRBV16	TRBJ2-5	CASSFQGAQDTQYF	TRAV12-1	TRAJ23	CALSGMNYNQGKLIF																									1		1
TRBV19	TRBJ2-5	CASSFTFNQDTQYF	ND	ND	ND						1																					1
TRBV12-2	TRBJ2-5	CASSHRGGQDTQYF	TRAV19	TRAJ57	ND							1																				1
TRBV19	TRBJ2-5	CASSIAGAQDTQYF	ND	ND	ND												1															1
TRBV19	TRBJ2-5	CASSIAGAQDTQYF	TRAV17	TRAJ39	CALLNNAGAKLTF														3													3
TRBV12-2	TRBJ2-5	CASSLDWGYQDTQYF	TRAV7-5	TRAJ39	CAVSKGXXVPXS#F															1												1
TRBV12-2	TRBJ2-5	CASSLEGGVQDTQYF	TRAV12-3	TRAJ18	CALDRGSALGRLHF							1																				1
TRBV12-2	TRBJ2-5	CASSLEGGVQDTQYF	TRAV12-3	TRAJ18	ND			1																								1
TRBV12-2	TRBJ2-5	CASSLIINQDTQYF	ND	ND	ND																								1			1
TRBV4	TRBJ2-5	CASSLTNQDTQYF	TRAV12-1	TRAJ30	XXXXXMTQMLTKSS#																	1										1
TRBV12-2	TRBJ2-5	CASSLWGGGQDTQYF	TRAV6-2	TRAJ22	TVFWXXGGXFXX##F																1											1
TRBV12-1	TRBJ2-5	CASSPRAGGQDTQYF	TRAV12-3	TRAJ34	CAXGV#SSNTNKVVF																							1				1
TRBV2	TRBJ2-5	CASSQDWGGDTQYF	TRAV12-2	TRAJ7	CALSPDYSNNRLTL																	1										1
TRBV5	TRBJ2-5	CASSQEHWGDTQYF	TRAV6-6	TRAJ45	CALGETEGADRLTF	1																										1
TRBV2	TRBJ2-5	CASSQEQGADTQYF	TRAV7-4	TRAJ49	ND																								1			1
TRBV17	TRBJ2-5	CASSRERDRDAEQFF	TRAV6-2	TRAJ15	CVLGARGGRALIF																										1	1
TRBV17	TRBJ2-5	CASSSNGVDTQYF	TRAV12-3	TRAJ46	ND														1													1
TRBV17	TRBJ2-5	CASSSNGVDTQYF	TRAV14-2	TRAJ49	XXXXXGXXXXXX#																	1										1
TRBV17	TRBJ2-5	CASSSNGVDTQYF	TRAV6-4	TRAJ34	CALVPSNTNKVVF									1																		1
TRBV17	TRBJ2-5	CASSSNGVDTQYF	TRAV6-5	TRAJ9	LYLXASNMATXXX#									1																		1
TRBV17	TRBJ2-5	CASSSNGVDTQYF	TRAV9-4	TRAJ32	ND																		1									1
TRBV17	TRBJ2-5	CASSSNGVDTQYF	ND	ND	ND									1				3	1			3	2									10
TRBV17	TRBJ2-5	CASSSPGGREDTQYF	TRAV14-3	TRAJ3	CAARDTNAYKVIF																					1						1
TRBV14	TRBJ2-5	CASSSQGREDTQYF	ND	ND	ND																1											1
TRBV14	TRBJ2-5	CASSSQGREDTQYF	TRAV7-4	TRAJ28	CAASPIYQAGGXXG#TF																1											1
TRBV29	TRBJ2-5	CASSSSDTQYF	ND	TRAJ37	CAXG##TGNTGKLIF														1													1
TRBV29	TRBJ2-5	CASSSSDTQYF	TRAV12-1	TRAJ30	XGVXPXNAGKVIF									1																		1
TRBV29	TRBJ2-5	CASSSSDTQYF	TRAV6-7/DV9	TRAJ37	CAXG##TGNTGKLIF													1														1
TRBV29	TRBJ2-5	CASSSSDTQYF	TRAV6-7/DV9	TRAJ37	CXXXDNRQYRK##IF										1																	1
TRBV29	TRBJ2-5	CASSSSDTQYF	TRAV12-3	TRAJ37	XXVXPXNXGKVIF										1				1													2
TRBV29	TRBJ2-5	CASSSSDTQYF	TRAV12-3	TRAJ30	CALSHTNAYKVIF									1	2			2														5
TRBV29	TRBJ2-5	CASSSSDTQYF	TRAV6-6	TRAJ37	CALG##TGNTGKLIF									5	3																	8
TRBV12-2	TRBJ2-5	CASSVGEDTQYF	TRAV12-2	TRAJ21	CALSDRTNYNVLYF																									1	2	3
TRBV29	TRBJ2-5	CASSWGDTQYF	TRAV6-6	TRAJ33	CALGEGSNYQLIW														1													1
TRBV29	TRBJ2-5	CASSWGDTQYF	TRAV6-7/DV9	TRAJ49	CALS#NTGYQNFYF	1		1																								2
TRBV14	TRBJ2-5	CASSXTGEDTQYF	TRAV3-4	TRAJ37	CAVSRTGXPEX#IF																1											1
TRBV4	TRBJ2-5	CASSYGGARDTQYF	TRAV10	TRAJ43	CAAS#NNNAPRF																		1									1
TRBV13-1	TRBJ2-5	CASXGTXXXXQYF	TRAV7-2	TRAJ31	CAASRGSNNRIFF			1																								1
TRBV2	TRBJ2-5	CGAREAGDTQYF	TRAV6-1	TRAJ22	CVLGGGAXXX#IF																1											1
TRBV2	TRBJ2-5	CGAREAGDTQYF	TRAV6-1	TRAJ22	XXXXKGXXXXXXF																1											1
TRBV1	TRBJ2-5	CTCSAVGVQDTQYF	TRAV6-5	TRAJ5	CALSEETQVVGQLTF															1												1
TRBV4	TRBJ2-5	CXXXXGGKXXXYF	ND	ND	ND												1															1
TRBV26	TRBJ2-5	ND	TRAV12-3	TRAJ22	ND				1																							1
TRBV16	TRBJ2-5	ND	TRAV7-4	TRAJ12	VQLVRAGLEAIKX#F				1																							1
TRBV13-3	TRBJ2-5	XASAGIQDTQYF	TRAV3-3	TRAJ22	CAVRXXGSWQLIF																1											1
TRBV29	TRBJ2-5	XASSSSDXXYF	TRAV12-3	TRAJ3	CXXXXXXAXKVIF											1																1
TRBV16	TRBJ2-5	XAXXXRXGEXXXTXYF	TRAV13-1	TRAJ31	CXPIAITEX#F																	1										1
TRBV4	TRBJ2-5	XXSSYGGKDTQYF	ND	ND	ND																1											1
TRBV12-1	TRBJ2-5	XXXXSXXXXXXXG#	TRAV9-4	TRAJ42	CVXXRGSXXKXXX																		1									1
TRBV24	TRBJ2-7	CAKDRE#EQYF	TRAV7-2	TRAJ39	CAASIEVPX#TF										1																	1
TRBV13-2	TRBJ2-7	CASGDADWGSYEQYF	TRAV16	TRAJ21	CAMREVSNYNVLYF																							1				1
TRBV13-2	TRBJ2-7	CASGQGAEQYF	TRAV3-3	TRAJ34	XAVGTNKVVX																			1								1
TRBV13-3	TRBJ2-7	CASGTYEQYF	TRAV6-5	TRAJ6	CALDLTSGGNYKPTF																						2					2
TRBV15	TRBJ2-7	CASRSDWGLYEQYF	TRAV6-7/DV9	TRAJ49	CALRSDXGYQNFYF											1																1
TRBV19	TRBJ2-7	CASRSGGEQYF	TRAV6-6	TRAJ48	CALGEGGNEKITF																					1						1
TRBV19	TRBJ2-7	CASSAGGEQYF	TRAV12-3	TRAJ34	CALSASNTNKVVF																			1								1
TRBV3	TRBJ2-7	CASSAGLGGYEQYF	TRAV6-6	TRAJ11	CALTXXGYNKXXF											1																1
TRBV13-3	TRBJ2-7	CASSDPDRASSYEQYF	ND	ND	ND																1											1
TRBV13-3	TRBJ2-7	CASSDPDRASSYEQYF	TRAV13-4/DV7	TRAJ57	XXXXXGXXLXG#F																1											1
TRBV13-3	TRBJ2-7	CASSDPGQGGEQYF	ND	ND	ND															1												1
TRBV3	TRBJ2-7	CASSDRGLEQYF	TRAV6-7/DV9	TRAJ3	CALXX#NAYKVIF		1																									1
TRBV19	TRBJ2-7	CASSEGGEQYF	TRAV7-2	TRAJ31	CAASKGSNNRIFF				1																							1
TRBV29	TRBJ2-7	CASSFGERGYF	TRAV12-3	TRAJ34	CALSGTNTNKVVF														1													1
TRBV29	TRBJ2-7	CASSFGTDEQYF	TRAV14-1	TRAJ12	ND						1																					1
TRBV29	TRBJ2-7	CASSFPDEQYF	TRAV12-3	TRAJ28	ND																					1						1
TRBV14	TRBJ2-7	CASSFPTKTYEQYF	TRAV6-6	TRAJ31	CA#NRIFF		2																									2
TRBV3	TRBJ2-7	CASSFXGLTXEXXX	TRAV7-2	TRAJ31	CAASRGSNNRIFF	1																										1
TRBV29	TRBJ2-7	CASSGGAEQYF	TRAV6-4	TRAJ34	CALVPSNTNKVVF	1		1																								2
TRBV29	TRBJ2-7	CASSGGNEQYF	TRAV6-6	TRAJ53	CALGGGSNYKLTF																									1		1
TRBV29	TRBJ2-7	CASSGGNEQYF	TRAV6-6	TRAJ53	CALVGGSNYKLTF																								1			1
TRBV19	TRBJ2-7	CASSIEDWESYEQYF	TRAV12-3	TRAJ22	CALSESSGSWQLIF																									1		1
TRBV19	TRBJ2-7	CASSIFGGRGEQYF	TRAV12-2	TRAJ44	CALSDVTGGGGKXTL															1												1
TRBV19	TRBJ2-7	CASSIGDEQYF	TRAV10	TRAJ33	CAASIS#DSNYQLIW										1																	1
TRBV19	TRBJ2-7	CASSIGDEQYF	TRAV7-2	TRAJ4	LCYRRGNNKFVF								1																			1
TRBV19	TRBJ2-7	CASSIGDEQYF	ND	ND	ND					2																						2
TRBV19	TRBJ2-7	CASSIGDEQYF	TRAV7-2	TRAJ31	CAASRGSNNRIFF																	1	1									2
TRBV19	TRBJ2-7	CASSIGDEQYF	TRAV7-2	TRAJ31	CAASKGSNNRIFF									2					1													3
TRBV19	TRBJ2-7	CASSIGDWESYEQYF	TRAV12-3	TRAJ22	CALSGSSGSWQLIF	1	1			1	1	1																				5
TRBV19	TRBJ2-7	CASSIGEWESYEQYF	TRAV12-3	TRAJ22	CALSASSGSWQLIF														1													1
TRBV19	TRBJ2-7	CASSIGGEQYF	TRAV7-2	TRAJ31	CAXSXSSXNRXXF							1																				1
TRBV19	TRBJ2-7	CASSIGNEQYF	TRAV6-5	TRAJ6	ND																										1	1
TRBV19	TRBJ2-7	CASSIGNEQYF	TRAV7-2	TRAJ34	CAASRGSNNRIFF																										1	1
TRBV19	TRBJ2-7	CASSIGNEQYF	TRAV7-2	TRAJ31	CAASRGSNNRIFF																							1			5	6
TRBV19	TRBJ2-7	CASSIRNWDSYEQYF	TRAV12-2	TRAJ22	XXXXGYYGXXXLIF													1														1
TRBV19	TRBJ2-7	CASSIRNWDSYEQYF	TRAV12-3	TRAJ22	CALSGSSGSWQLIF										1			1														2
TRBV29	TRBJ2-7	CASSLAGFEQYF	TRAV6-4	TRAJ34	CALAPSNTNKVVF																										1	1
TRBV29	TRBJ2-7	CASSLDRGEQYF	TRAV6-7/DV9	TRAJ21	CALS#SNYNVLYF																			1								1
TRBV12-1	TRBJ2-7	CASSLDWGGYEQYF	TRAV5-4	TRAJ25	ND																							1				1
TRBV16	TRBJ2-7	CASSLEDWESYEQYF	TRAV12-3	TRAJ22	CALSESSGSWQLIF																									1		1
TRBV12-1	TRBJ2-7	CASSLEGREQYF	TRAV6-6	TRAJ17	CALSANSAGNKXXF											1																1
TRBV29	TRBJ2-7	CASSLGDEQYF	TRAV12-3	TRAJ40	CXXXHTGXYKYVF										1																	1
TRBV29	TRBJ2-7	CASSLGGEQYF	TRAV12-3	TRAJ4	CALSSTGNYKYVF																									2		2
TRBV16	TRBJ2-7	CASSLGGREQYF	TRAV7-3	TRAJ17	CAVSXXXGGGNXXTF																1											1
TRBV29	TRBJ2-7	CASSLGGYEQYF	ND	ND	ND																										1	1
TRBV29	TRBJ2-7	CASSLGGYEQYF	TRAV14-3/DV8	TRAJ12	ND			1																								1
TRBV29	TRBJ2-7	CASSLGGYEQYF	TRAV6-4	TRAJ37	CALVPSNTNKVVF																										1	1
TRBV29	TRBJ2-7	CASSLGGYEQYF	TRAV6-4	TRAJ34	CALVPSNTNKVVF																								2	2	4	8
TRBV12-1	TRBJ2-7	CASSLGLGGNYAEQFF	TRAV9-4	TRAJ21	CAVSAVYGNEKITF																			1								1
TRBV12-1	TRBJ2-7	CASSLGQGAREQYF	TRAV1	TRAJ27	XXXXXDTNTGKLTF																							1				1
TRBV29	TRBJ2-7	CASSLGTGVYEQYF	TRAV12-2	TRAJ7	CASFYSNNRLTL																		1									1
TRBV15	TRBJ2-7	CASSLLGTDEQYF	ND	ND	ND													1														1
TRBV3	TRBJ2-7	CASSLNRDYEQYF	TRAV13-1	TRAJ31	CXXGSNNRIFF																		1									1
TRBV16	TRBJ2-7	CASSLRDWELYEQYF	TRAV12-3	TRAJ16	ND								1																			1
TRBV12-2	TRBJ2-7	CASSLRLGG#YEQYF	ND	ND	ND																								1			1
TRBV29	TRBJ2-7	CASSLSGYEQYF	TRAV6-4	TRAJ34	CALVPSNTNKVVF										1																	1
TRBV16	TRBJ2-7	CASSLSLGGRREQYF	TRAV14-3/DV8	TRAJ22	CAASASSGSWQLIF																							3				3
TRBV29	TRBJ2-7	CASSPDRGEQYF	TRAV6-6	TRAJ4	CALGPGGTGNYKYVF			1																								1
TRBV29	TRBJ2-7	CASSPDRGEQYF	TRAV6-7/DV9	TRAJ40	CALGDRGTGNYKYVF														1													1
TRBV19	TRBJ2-7	CASSPDWESSYEQYF	TRAV12-3	TRAJ17	CAPMTNSAGNKLTF																	1										1
TRBV26	TRBJ2-7	CASSPGQEYEQYF	ND	ND	ND														1													1
TRBV29	TRBJ2-7	CASSPGSEQYF	TRAV12-3	TRAJ37	ND	1																										1
TRBV29	TRBJ2-7	CASSPGSEQYF	TRAV12-3	TRAJ4	ND		1																									1
TRBV3	TRBJ2-7	CASSPLGESSYEQYF	ND	ND	ND											1																1
TRBV19	TRBJ2-7	CASSPRDWSSYEQYF	TRAV6-7/DV9	TRAJ22	CXLG#SSGSWQLIF										1																	1
TRBV19	TRBJ2-7	CASSPRDWSSYEQYF	TRAV12-3	TRAJ22	CVXX#SSGSWQLIF														3													3
TRBV16	TRBJ2-7	CASSPSSYEQYF	TRAV16D/DV11	TRAJ49	CAMRDGTGYQNFYF																								1			1
TRBV2	TRBJ2-7	CASSQDWGGHEQYF	TRAV16	TRAJ38	CAMRDNVGDNSKXIW																		1									1
TRBV2	TRBJ2-7	CASSQEADSYEQYF	TRAV13-3	TRAJ48	CGINYGNEKITF			1	1		1																					3
TRBV2	TRBJ2-7	CASSQELGGDEQYF	TRAV12-3	TRAJ32	CAXSG#YGSSGNKLIF																		1									1
TRBV29	TRBJ2-7	CASSQGQEQYF	TRAV6-6	TRAJ33	CALGSGSNYQLIW																			1			2					3
TRBV17	TRBJ2-7	CASSRESGQDYEQYF	ND	ND	ND																		1									1
TRBV17	TRBJ2-7	CASSRESGQDYEQYF	TRAV9-3	TRAJ15	XXXXXRGGRAXIF																		1									1
TRBV17	TRBJ2-7	CASSRETGNSYEQYF	TRAV14-1	TRAJ33	ND																					1						1
TRBV17	TRBJ2-7	CASSRETGNSYEQYF	TRAV5-4	TRAJ15	CAASAWGGRALIF																					1						1
TRBV17	TRBJ2-7	CASSRETGNSYEQYF	TRAV9-1	ND	ND																						1					1
TRBV17	TRBJ2-7	CASSRETGNSYEQYF	TRAV9-1	TRAJ15	ND																						1					1
TRBV17	TRBJ2-7	CASSRETGNSYEQYF	TRAV9-3	TRAJ25	ND																						1					1
TRBV17	TRBJ2-7	CASSRETGNSYEQYF	TRAV9-4	TRAJ15	CVLSAWGGRALIF																				1		5					6
TRBV17	TRBJ2-7	CASSRETGNSYEQYF	ND	ND	ND																						10					10
TRBV29	TRBJ2-7	CASSSGDGQYF	ND	ND	ND																		1									1
TRBV29	TRBJ2-7	CASSSGGEQYF	TRAV6-7/DV9	TRAJ23	CALSDMDNSQGKLIF								1																			1
TRBV29	TRBJ2-7	CASSSGGEQYF	TRAV6-7/DV9	TRAJ23	CALSDXDXXQGKLIF				1																							1
TRBV29	TRBJ2-7	CASSSGGEQYF	TRAV6-7/DV9	TRAJ23	CALSDLDYNQGKLIF		1			1																						2
TRBV29	TRBJ2-7	CASSSPDEQYF	TRAV6-6	TRAJ27	CALGD#NTNTGKLTF						1																					1
TRBV29	TRBJ2-7	CASSSPTEQYF	TRAV12-3	TRAJ3	CALSDRGAYKVIF																							1		1		2
TRBV29	TRBJ2-7	CASSSTGEQYF	TRAV6-6	TRAJ33	CALGAGSNYQLIW														1													1
TRBV29	TRBJ2-7	CASSSYEQYF	TRAV3-3	TRAJ40	ND													1														1
TRBV29	TRBJ2-7	CASSSYEQYF	TRAV6-6	TRAJ28	CALGXGXXXXXIW		1																									1
TRBV29	TRBJ2-7	CASSSYEQYF	TRAV6-7/DV9	TRAJ33	CALGEGSNFQXIW				1																							1
TRBV29	TRBJ2-7	CASSSYEQYF	TRAV7-2	TRAJ33	ND				1																							1
TRBV29	TRBJ2-7	CASSSYEQYF	TRAV6-6	TRAJ33	CALGEGSNYQLIW				3										2													5
TRBV29	TRBJ2-7	CASSSYEQYF	TRAV6-6	TRAJ53	CALCGGSNYKLTF					1	3		1																			5
TRBV29	TRBJ2-7	CASSTGDEQYF	TRAV6-7/DV9	TRAJ53	CALGGGSNYKLTF			1																								1
TRBV29	TRBJ2-7	CASSTGDEQYF	TRAV6-6	TRAJ53	CALGGGSNYKLTF						1	1																				2
TRBV13-1	TRBJ2-7	CASSTGGAREQYF	TRAV6-4	TRAJ17	CALA##NSAGNKLTF											1																1
TRBV29	TRBJ2-7	CASSTGGEQYF	TRAV12-3	TRAJ4	ND																									1		1
TRBV19	TRBJ2-7	CASSTGGYEQYF	TRAV12-3	TRAJ31	CALRGSNNRIFF																								1			1
TRBV29	TRBJ2-7	CASSWDRGEQYF	TRAV12-2	TRAJ40	CALSPPNTGNYKYVF									1				1														2
TRBV29	TRBJ2-7	CASSWDRGEQYF	TRAV12-3	TRAJ31	CAL#NSNNRIFF										3				2													5
TRBV29	TRBJ2-7	CASSWGDEQYF	TRAV12-3	TRAJ12	CASSGTGGYKVVF																							1				1
TRBV29	TRBJ2-7	CASSWGGGEQYF	TRAV6-4	TRAJ34	CALVPSNTNKVVF																					1						1
TRBV29	TRBJ2-7	CASSWGSEQYF	TRAV13-4	TRAJ23	CAMEDYNQGKLIF														1													1
TRBV29	TRBJ2-7	CASSWGSEQYF	ND	ND	ND												2															2
TRBV29	TRBJ2-7	CASSYGDEQYF	TRAV3-3	TRAJ12	ND							1																				1
TRBV29	TRBJ2-7	CASSYGDEQYF	TRAV6-6	TRAJ48	CALGYYGNEKITF			1																								1
TRBV29	TRBJ2-7	CASSYGDEQYF	TRAV12-3	TRAJ3	ND	1							1																			2
TRBV29	TRBJ2-7	CASTGGDEQYF	TRAV12-1	TRAJ12	CAXSXDWTKGS##F				1																							1
TRBV29	TRBJ2-7	CASTGGDEQYF	TRAV12-2	TRAJ12	CALSRTGGYKVVF				1																							1
TRBV29	TRBJ2-7	CASTGGDEQYF	TRAV12-2	TRAJ26	ND				1																							1
TRBV29	TRBJ2-7	CASTGGGEQYF	TRAV12-2	TRAJ36	ND										1																	1
TRBV29	TRBJ2-7	CASTGGGEQYF	TRAV12-2	TRAJ40	CALSSTGNYKXVF														1													1
TRBV29	TRBJ2-7	CASTGGGEQYF	TRAV12-2	TRAJ40	CALSSTGNYKYVF														3													3
TRBV29	TRBJ2-7	CASTLGGEQYF	ND	ND	ND										1																	1
TRBV29	TRBJ2-7	CASTLGGEQYF	TRAV6-7/DV9	TRAJ53	CALGGGSNYKLTF										1																	1
TRBV19	TRBJ2-7	CASTPRDWDSYEQYF	TRAV12-3	TRAJ22	CALSASSGSWQLIF																					1						1
TRBV24	TRBJ2-7	CAXDREGNS#F	TRAV16	TRAJ34	CAFSSNTNKVVF										1																	1
TRBV20	TRBJ2-7	CGXRDGGGEQYF	TRAV13-4	TRAJ34	CAMXXPIPTKXX#																		1									1
TRBV1	TRBJ2-7	CTCSADLGGYEQYF	TRAV14-1	TRAJ5	CAASAGTQVVGQLTF															1												1
TRBV1	TRBJ2-7	CTCSASGGWEQYF	TRAV14-2	TRAJ23	CAA#YNQGKLIF					1																						1
TRBV1	TRBJ2-7	CTCSGDWGGYEQYF	ND	ND	ND																	1										1
TRBV29	TRBJ2-7	CVSSWDRGEQYF	TRAV12-2	TRAJ40	CALSPPNTGNYKYVF										2			1														3
TRBV29	TRBJ2-7	CVSSWDRGEQYF	TRAV12-3	TRAJ31	CAL#NSNNRIFF									2	1		1	2														6
TRBV29	TRBJ2-7	CXSTGGGEQXF	TRAV12-3	TRAJ30	CALSHTNAYKVIF										1																	1
TRBV29	TRBJ2-7	CXSXXYEQYF	TRAV6-6	TRAJ33	CALGGGXNYQXXW												1															1
TRBV23	TRBJ2-7	ND	ND	ND	ND					1																						1
TRBV3	TRBJ2-7	ND	TRAV12-2	TRAJ22	CALSSGSWQLIF	1																										1
TRBV24	TRBJ2-7	ND	TRAV12-2	TRAJ4	CXXX##NTGNYKYVF	1																										1
TRBV29	TRBJ2-7	ND	TRAV12-3	TRAJ37	ND				1																							1
TRBV29	TRBJ2-7	ND	TRAV12-3	TRAJ4	ND	1																										1
TRBV14	TRBJ2-7	ND	TRAV14-2	TRAJ22	CAASAASGSWQLIF																							1				1
TRBV3	TRBJ2-7	ND	TRAV6-4	TRAJ2	ND																					1						1
TRBV29	TRBJ2-7	ND	TRAV6-6	TRAJ53	CALGGGSNYKLTF				1																							1
TRBV4	TRBJ2-7	ND	TRAV7-2	TRAJ31	CAASRGSNNRIFF																					1						1
TRBV3	TRBJ2-7	ND	TRAV12-3	TRAJ22	CALSESSGSWQLIF																							1		1		2
TRBV29	TRBJ2-7	XVXXXXXGEQFF	ND	ND	ND										1																	1
TRBV29	TRBJ2-7	XXISXEXGGGSXYEQYX	TRAV13-1	TRAJ26	CAI#YAQGLTF																		1									1
TRBV13-2	TRBJ2-7	XXSGGLPSYEQYF	TRAV12-2	TRAJ53	CALSGSGGGNYKXTF															1												1
TRBV29	TRBJ2-7	XXSSLGGYEQYF	TRAV6-4	TRAJ34	CALVPSNTNKVVF									1																		1
TRBV14	TRBJ2-7	XXXSPYEQYF	TRAV7-4	TRAJ6	CAASXGGNYKXTF		1																									1
TRBV17	TRBJ2-7	XXXXXERGXXXEXXX	TRAV2	TRAJ9	CIVTDK#NMGYKLTF																					1						1
					Grand Total	24	23	25	24	16	17	14	8	24	38	24	24	33	40	24	24	31	37	24	23	23	23	23	23	23	24	636
